# Supplementary material for: Gene Expression Response to Sea Lice in Atlantic Salmon Skin: RNA Sequencing Comparison Between Resistant and Susceptible Animals
Source: Front Genet. 2018 Aug 3;9:287. doi: 10.3389/fgene.2018.00287 (PMC6086009; doi:10.3389/fgene.2018.00287)
Supplement: Supplementary file 1 [file Data_Sheet_1.XLSX]

## Sheet: Samples
Supplementary File 1 . Samples sequenced, healthy and injured skin sequenced separately for each fish.
ID	Family	EBVs	Sex	Sea lice count	Initial weight	End weight	Initial length	End length
FM2014008523	FM20140005	-4.036	F	26	199	244	25.4	29
FM2014008619	FM20140005	-2.194	M	41	89	97	20	22
FM2014008631	FM20140005	-2.957	M	31	152	122	23.3	24
FM2014008611	FM20140005	-0.861	M	64	82	106	19.9	22.7
FM2014009874	FM20140010	1.065	F	40	106	130	21	23.5
FM2014009914	FM20140010	2.936	M	74	154	159	23.5	26
FM2014009868	FM20140010	0.4006	M	27	90	111	19.5	22.5
FM2014009784	FM20140010	1.024	M	37	101	108	20	22
FM2014021795	FM20140038	-4.674	F	25	187	176	25	27
FM2014021768	FM20140038	-4.276	F	24	97	104	20.5	22.1
FM2014021808	FM20140038	-3.283	M	44	133	138	24	25.5
FM2014021578	FM20140038	-3.662	F	37	106	131	20	23
FM2014021731	FM20140038	-3.137	F	48	147	153	22.5	25
FM2014024233	FM20140061	0.9363	M	27	84	106	18.5	21
FM2014024307	FM20140061	1.299	F	37	133	144	22	25
FM2014024090	FM20140061	1.76	M	44	119	138	21.5	24
FM2014024162	FM20140061	3.449	M	73	132	148	22	24
FM2014032611	FM20140070	0.361	M	51	110	177	21.5	25.2
FM2014032603	FM20140070	-0.5548	M	27	81	93	18	20.5
FM2014042267	FM20140100	1.833	M	46	99	121	20	23
FM2014042358	FM20140100	2.561	M	55	89	92	18.5	20.5
