# Supplementary material for: Gene Expression Response to Sea Lice in Atlantic Salmon Skin: RNA Sequencing Comparison Between Resistant and Susceptible Animals
Source: Front Genet. 2018 Aug 3;9:287. doi: 10.3389/fgene.2018.00287 (PMC6086009; doi:10.3389/fgene.2018.00287)
Supplement: Supplementary file 3 [file Data_Sheet_3.XLSX]

## Sheet: Healthy skin
Supplementary file 3. Correlation between sea lice counts and gene expression (r>|0.75|) in healthy skin
ID	Annotation	Correlation	p-value
106561265	PREDICTED: macrophage mannose receptor 1-like, partial	0.867614	0.000255354
106577345	PREDICTED: dedicator of cytokinesis protein 1-like	0.860665	0.000325785
106560443	PREDICTED: fibronectin type III domain-containing protein 7	0.853814	0.00040919
106598192	NA	0.853048	0.00041945
106603134	PREDICTED: vacuolar protein sorting-associated protein 51 homolog isoform X2	0.833721	0.000751849
106587515	PREDICTED: mitochondrial glutamate carrier 1-like isoform X1	0.825051	0.000954526
106612570	PREDICTED: A-kinase anchor protein SPHKAP-like isoform X6	0.823958	0.000982799
106576632	PREDICTED: uncharacterized protein LOC106576632	0.820701	0.00107089
106581012	NA	0.814929	0.00124182
100136446	C type lectin receptor A	0.813597	0.00128408
106591328	PREDICTED: LIM domain-binding protein 1 isoform X1	0.808984	0.00143908
106583474	PREDICTED: cytochrome b561 domain-containing protein 1-like isoform X2	0.802147	0.00169478
106585476	PREDICTED: histone-lysine N-methyltransferase SETD1A-like	0.797355	0.00189375
106567329	NA	0.796052	0.00195083
106563266	PREDICTED: BMP/retinoic acid-inducible neural-specific protein 1	0.79492	0.0020015
106567039	PREDICTED: glycoprotein-N-acetylgalactosamine 3-beta-galactosyltransferase 1-B-like isoform X1	0.794062	0.00204054
100136934	PREDICTED: thyroid hormone receptor beta isoform X5	0.789063	0.00227981
106607851	PREDICTED: intraflagellar transport protein 172 homolog	0.788838	0.00229106
106585819	PREDICTED: bone morphogenetic protein receptor type-1B isoform X1	0.787051	0.00238198
106566174	PREDICTED: transcription factor Sp1 isoform X2	0.783482	0.00257168
106566909	PREDICTED: complement receptor type 2-like isoform X4	0.781471	0.00268354
106565186	PREDICTED: DDB1- and CUL4-associated factor 12-like isoform X2	0.780468	0.00274065
106560602	PREDICTED: retinoic acid receptor responder protein 3-like	0.779204	0.00281402
106585912	PREDICTED: leukemia inhibitory factor receptor-like	0.776107	0.00300002
106605185	PREDICTED: free fatty acid receptor 2-like	0.776053	0.00300336
100196246	PREDICTED: probable thiopurine S-methyltransferase isoform X2	0.775551	0.00303441
106575644	PREDICTED: C-X-C chemokine receptor type 2-like	0.774207	0.00311871
106575093	PREDICTED: T-cell-specific surface glycoprotein CD28-like	0.773752	0.00314763
106568697	PREDICTED: abl interactor 1-like isoform X1	0.773676	0.00315253
106595463	NA	0.773581	0.0031586
106569630	PREDICTED: rho GTPase-activating protein 12-like	0.773151	0.00318621
106606528	PREDICTED: ATPase family AAA domain-containing protein 5-like isoform X2	0.772996	0.0031962
106569662	PREDICTED: fibronectin type III domain-containing protein 7-like	0.772497	0.00322856
106572657	NA	0.771325	0.00330547
106602698	PREDICTED: uncharacterized protein LOC106602698	0.770315	0.00337291
106611936	PREDICTED: C-terminal-binding protein 1-like isoform X1	0.767495	0.0035667
100286647	Cell division cycle 2-like protein kinase 6	0.764837	0.00375704
106592687	PREDICTED: PH-interacting protein-like, partial	0.763962	0.00382133
106603751	NA	0.76197	0.00397081
106612654	PREDICTED: uncharacterized protein LOC106612654	0.760937	0.00405003
106600264	PREDICTED: NACHT, LRR and PYD domains-containing protein 3-like	0.760204	0.00410697
106582552	PREDICTED: small ubiquitin-related modifier 1	0.759984	0.0041242
106611507	PREDICTED: protein diaphanous homolog 2-like isoform X6	0.759872	0.00413301
106586068	PREDICTED: protein unc-79 homolog	0.757851	0.0042939
106586353	PREDICTED: uncharacterized protein LOC106586353	0.754267	0.00459094
106589023	PREDICTED: enhancer of filamentation 1-like	0.75325	0.00467797
106593292	PREDICTED: WD repeat-containing protein 19-like, partial	0.753227	0.00468
106568433	PREDICTED: E3 ubiquitin-protein ligase TRAF7	0.752522	0.00474105
100217345	UDP-xylose and UDP-N-acetylglucosamine transporter	0.75211	0.00477708
106592457	PREDICTED: serine/threonine-protein kinase 10-like isoform X1	0.750591	0.00491146
106590770	PREDICTED: TGF-beta-activated kinase 1 and MAP3K7-binding protein 1-like	0.750012	0.00496346
100195953	post-GPI attachment to proteins factor 2	-0.751754	0.00480834
106575355	PREDICTED: LOW QUALITY PROTEIN: gastrula zinc finger protein XlCGF71.1-like	-0.752819	0.00471531
106579016	PREDICTED: dexamethasone-induced Ras-related protein 1-like	-0.755325	0.0045017
106609291	PREDICTED: plexin-C1-like isoform X1	-0.758269	0.00426027
106611043	PREDICTED: DNA mismatch repair protein Mlh3 isoform X3	-0.760357	0.0040951
106580118	PREDICTED: serine/threonine-protein kinase Chk2-like isoform X1	-0.760626	0.00407416
106605986	PREDICTED: RUN domain-containing protein 3B-like	-0.761194	0.00403024
106576896	PREDICTED: eukaryotic translation initiation factor 3 subunit L	-0.761416	0.00401318
106601600	PREDICTED: speckle-type POZ protein	-0.763541	0.00385251
106605092	PREDICTED: suppressor of cytokine signaling 5-like	-0.764881	0.00375379
106565818	PREDICTED: ras-related protein Rab-7a	-0.767454	0.00356962
106611724	PREDICTED: RNA-binding motif protein, X chromosome-like isoform X2	-0.768282	0.00351181
106607428	PREDICTED: zinc finger protein 502-like	-0.76958	0.00342266
106563631	PREDICTED: B9 domain-containing protein 2	-0.773352	0.00317324
106592838	NA	-0.77347	0.00316569
106611527	PREDICTED: plasticin-like	-0.774191	0.00311973
106600828	PREDICTED: insulin-like growth factor 2 mRNA-binding protein 1 isoform X3	-0.774193	0.00311959
106607436	PREDICTED: dynein light chain 4, axonemal-like	-0.774932	0.00307301
106564400	PREDICTED: uncharacterized protein LOC106564400 isoform X2	-0.776693	0.00296415
106567649	PREDICTED: transmembrane protein 218	-0.778988	0.00282671
106584689	PREDICTED: uncharacterized protein LOC106584689	-0.780298	0.00275045
106605340	PREDICTED: GA-binding protein subunit beta-1-like isoform X3	-0.781309	0.00269268
106582741	PREDICTED: CTTNBP2 N-terminal-like protein isoform X2	-0.783211	0.00258652
106591426	NA	-0.785542	0.00246081
106577215	PREDICTED: inorganic pyrophosphatase	-0.785545	0.00246063
106604919	NA	-0.790498	0.00220907
106588819	PREDICTED: stathmin-2-like isoform X3	-0.79245	0.0021155
106599844	NA	-0.79341	0.00207062
100380585	ras-related protein Rab-9A	-0.793421	0.00207012
106577926	PREDICTED: LOW QUALITY PROTEIN: histone-lysine N-methyltransferase 2B-like	-0.797436	0.00189027
106598542	NA	-0.799087	0.00181987
100194758	PREDICTED: interactor protein for cytohesin exchange factors 1 isoform X1	-0.802863	0.0016665
106573408	PREDICTED: zinc finger and SCAN domain-containing protein 2-like isoform X1	-0.81098	0.00137037
106574111	NA	-0.811849	0.00134123
106575305	PREDICTED: beta-1,3-galactosyltransferase 1-like	-0.81202	0.00133556
106586296	PREDICTED: uncharacterized protein LOC106586296	-0.818501	0.00113374
106581118	PREDICTED: bromodomain and WD repeat-containing protein 3-like	-0.820197	0.00108506
106562582	PREDICTED: reticulocalbin-1	-0.822076	0.00103298
106605848	PREDICTED: zinc finger protein 37 homolog	-0.824443	0.000970172
106595174	NA	-0.830084	0.000832334
106592889	PREDICTED: CD97 antigen-like	-0.837038	0.000683795
106590929	PREDICTED: vesicle-trafficking protein SEC22c-like	-0.841797	0.000594622
106607578	PREDICTED: tau-tubulin kinase 2-like isoform X2	-0.854288	0.000402938
106563755	PREDICTED: uncharacterized protein LOC106563755	-0.855476	0.000387586
106604209	PREDICTED: ATP synthase subunit O, mitochondrial-like	-0.857435	0.000363272
106578732	PREDICTED: 40S ribosomal protein S20	-0.860267	0.000330243
100196756	Ubiquitin-conjugating enzyme E2 E2	-0.866607	0.000264753
106613788	NA	-0.894992	8.41017e-05
106585115	PREDICTED: nucleolysin TIA-1 isoform p40-like	-0.909961	4.00025e-05
106582560	PREDICTED: small ubiquitin-related modifier 3	-0.911557	3.66815e-05
106607960	PREDICTED: adenylate kinase 9 isoform X2	-0.931027	1.09409e-05

## Sheet: Injured skin
Supplementary file 3. Correlation between sea lice counts and gene expression (r>|0.75|) in lice-attachment skin
ID	Annotation	Correlation	p-value
106565983	NA	0.868824	0.000244415
106586196	PREDICTED: sodium channel protein type 2 subunit alpha-like isoform X5	0.844287	0.000551708
106570084	PREDICTED: dnaJ homolog subfamily C member 8-like	0.832143	0.000785987
101448045	transmembrane protein 18	0.819942	0.00109226
106581567	PREDICTED: thyroid hormone-inducible hepatic protein	0.817858	0.00115265
106602722	PREDICTED: caspase-3-like	0.811617	0.00134897
106578830	PREDICTED: vesicle transport protein SFT2A-like	0.807544	0.00149031
106603076	PREDICTED: APC membrane recruitment protein 2-like	0.802707	0.0016726
106589342	PREDICTED: transcription factor Sox-9-A-like	0.798841	0.00183023
106584587	PREDICTED: hepcidin-1	0.797659	0.00188063
106583200	PREDICTED: urocanate hydratase	0.789083	0.00227884
106579764	PREDICTED: microsomal glutathione S-transferase 3-like	0.788795	0.00229325
106573839	PREDICTED: toll-like receptor 12	0.784503	0.00251627
106606888	PREDICTED: serine/threonine-protein phosphatase alpha-2 isoform-like	0.779645	0.00278825
106584220	PREDICTED: E3 ubiquitin/ISG15 ligase TRIM25-like isoform X3	0.778697	0.00284383
106574728	PREDICTED: uncharacterized protein LOC106574728 isoform X2	0.77615	0.00299737
100195169	TTD non-photosensitive 1 protein homolog	0.774081	0.00312672
106568644	PREDICTED: tomoregulin-1 isoform X2	0.772114	0.00325356
106570171	PREDICTED: UPF0500 protein C1orf216 homolog	0.770445	0.00336417
106563279	PREDICTED: UPF0184 protein C9orf16 homolog isoform X1	0.768861	0.00347181
106580100	PREDICTED: glycolipid transfer protein	0.75973	0.00414418
106571616	PREDICTED: leucine-rich repeat transmembrane protein FLRT2-like	0.75944	0.00416703
106580642	PREDICTED: high mobility group-T protein-like	0.75521	0.00451136
106569247	PREDICTED: E3 ubiquitin-protein ligase RNF152-like	0.754736	0.0045512
106613187	PREDICTED: arachidonate 5-lipoxygenase-like	0.752731	0.00472293
106576068	NA	0.751716	0.00481167
106596899	PREDICTED: myosin heavy chain, fast skeletal muscle-like, partial	0.751217	0.00485572
106608115	PREDICTED: splicing factor 3B subunit 6	0.750338	0.00493417
106601406	PREDICTED: tyrosine-protein phosphatase non-receptor type 21-like isoform X1	-0.751723	0.004811
106569119	PREDICTED: von Willebrand factor C domain-containing protein 2-like	-0.751744	0.0048092
106580609	PREDICTED: eukaryotic translation initiation factor 4 gamma 1-like, partial	-0.752344	0.00475657
106594720	PREDICTED: testican-3-like, partial	-0.752779	0.00471874
100379101	akirin 1(2a)	-0.75279	0.00471782
106596910	PREDICTED: selenocysteine insertion sequence-binding protein 2-like	-0.754273	0.00459044
106576581	PREDICTED: neuron navigator 3-like isoform X2	-0.756778	0.00438126
106585021	PREDICTED: cyclin-dependent kinase 7	-0.757986	0.00428307
106609325	PREDICTED: mitochondrial 10-formyltetrahydrofolate dehydrogenase-like	-0.759495	0.00416265
106579675	PREDICTED: TGF-beta receptor type-1-like isoform X1	-0.767601	0.00355927
106568331	NA	-0.76767	0.00355445
106601315	PREDICTED: nuclear factor 1-like, partial	-0.768198	0.0035176
106604050	PREDICTED: high affinity cationic amino acid transporter 1-like	-0.768466	0.00349905
106600991	PREDICTED: zinc finger protein 652-like	-0.768616	0.00348868
106603815	NA	-0.770128	0.00338549
106572689	PREDICTED: zinc finger protein 385A-like	-0.771191	0.0033144
106602439	PREDICTED: protein WWC2-like isoform X2	-0.771215	0.00331276
106590737	PREDICTED: E3 ubiquitin-protein ligase RBBP6-like, partial	-0.772029	0.00325911
106594530	PREDICTED: ADP-ribosylation factor-like protein 6	-0.77415	0.00312229
106589300	PREDICTED: ATP-dependent RNA helicase DHX8	-0.77641	0.00298143
106603505	PREDICTED: nuclear receptor corepressor 1-like isoform X3	-0.777963	0.00288747
106568241	PREDICTED: tankyrase-1-like	-0.782652	0.00261738
106592516	PREDICTED: uncharacterized protein LOC106592516	-0.783289	0.00258223
106612575	PREDICTED: tyrosine-protein kinase BAZ1B-like	-0.783982	0.00254443
106585396	PREDICTED: tyrosine-protein kinase JAK2-like	-0.784176	0.0025339
106575027	PREDICTED: mitochondrial ribonuclease P protein 1-like isoform X2	-0.788245	0.00232093
106594144	PREDICTED: DCN1-like protein 2	-0.791382	0.00216628
100380585	ras-related protein Rab-9A	-0.791992	0.00213715
106603524	PREDICTED: autism susceptibility gene 2 protein-like isoform X5	-0.796	0.00195316
106610249	PREDICTED: monocarboxylate transporter 4-like isoform X1	-0.802916	0.00166439
106568564	PREDICTED: FSD1-like protein	-0.814243	0.00126346
106576378	PREDICTED: angiopoietin-4-like	-0.817086	0.00117566
106560704	PREDICTED: oxysterol-binding protein-related protein 5-like	-0.818693	0.00112816
106567028	PREDICTED: neural cell adhesion molecule L1-like isoform X1	-0.819044	0.00111799
106599002	PREDICTED: ethylmalonyl-CoA decarboxylase-like	-0.828018	0.000880926
106594591	NA	-0.847777	0.000495636
106565661	PREDICTED: adenosylhomocysteinase 2-like isoform X1	-0.852393	0.000428396
106565039	PREDICTED: transmembrane protein 74B-like	-0.854446	0.000400865
106584288	PREDICTED: importin-13-like	-0.856145	0.000379142
