# Supplementary material for: Gene Expression Response to Sea Lice in Atlantic Salmon Skin: RNA Sequencing Comparison Between Resistant and Susceptible Animals
Source: Front Genet. 2018 Aug 3;9:287. doi: 10.3389/fgene.2018.00287 (PMC6086009; doi:10.3389/fgene.2018.00287)
Supplement: Supplementary file 4 [file Data_Sheet_4.XLSX]

## Sheet: Diff Expr
Supplementary file 4. Comparison between resistant and susceptible samples
Up-regulation = more expression in resistant samples
healthy skin								injured skin
id	chromosome	start	end	log2FC	padj	annotation		id	chromosome	start	end	log2FC	padj	annotation
106609570	7	47265161	47269058	-2.29404	5.17e-09	troponin I, slow skeletal muscle-like		106563287	11	65211811	65219459	1.69977	0.000666957	PREDICTED: T-box transcription factor TBX3-like isoform X1
106609638	7	50293690	50298749	-2.30244	4.67e-07	troponin I, slow skeletal muscle-like isoform X1
106611720	9	64886182	64890851	-2.23368	1.3e-06	four and a half LIM domains protein 1-like isoform X2
106577061	18	21527254	21549570	-4.44715	7.86e-06	alpha-actinin-2 isoform X1
106569202	14	26007365	26024853	-4.3891	2.18e-05	myosin-7-like
106590330	2	56912974	56915733	-2.34495	3.43e-05	heme oxygenase-like
106561894	11	4450960	4475621	-5.52777	5.01e-05	four and a half LIM domains protein 2-like isoform X1
100196342	12	51462415	51464971	-4.08344	5.61e-05	myosin regulatory light chain 2, ventricular/cardiac muscle isoform isoform X1
106600945	3	52676570	52686392	-4.37292	0.000348541	troponin T, slow skeletal muscle-like isoform X2
106590030	2	55730207	55732898	-1.38872	0.000489858	heme oxygenase-like
106587195	26	18832640	18839133	-0.689517	0.000950824	transcriptional enhancer factor TEF-1 isoform X8
100286735	15	85239874	85251841	-1.67906	0.00162446	CDP-diacylglycerol--serine O-phosphatidyltransferase isoform X4
106582714	22	8282272	8290819	-4.26179	0.00162446	troponin T, cardiac muscle isoforms-like isoform X3
100136447	5	49725367	49727336	-2.03609	0.00275287	C type lectin receptor B isoform X1
106605004	1	51641535	51643016	2.32091	0.00291893	homeobox protein Nkx-6.2-like isoform X2
106563478	11	75719949	75728691	1.77014	0.00417638	potassium channel subfamily K member 4-like
106566662	13	16722191	16734472	-1.76756	0.00490986	sarcolemmal membrane-associated protein-like isoform X1
106567269	13	42380601	42391914	-1.87574	0.00490986	calcium-independent phospholipase A2-gamma-like isoform X2
106607965	6	64480521	64546817	-1.89086	0.00811687	sestrin-1 isoform X2
106593306	NW_012349860.1	11368	13464	-3.59637	0.00811687	troponin T, cardiac muscle isoforms-like
100196456	11	8151687	8156184	-3.18935	0.0094533	cysteine and glycine-rich protein 3
106560653	10	51388847	51392927	-2.60296	0.00955164	L-selectin-like
106605369	1	53194906	53198357	-1.62668	0.0107123	uncharacterized protein LOC106605369 isoform X2
100195808	13	5758883	5760104	-2.50837	0.0123019	Natterin-like protein
106589894	28	31028110	31036001	-0.740224	0.0123019	G-protein coupled receptor family C group 5 member C-like isoform X1
100196873	5	33974048	33976520	-1.76893	0.0127822	Four and a half LIM domains protein 1
106569199	14	26178758	26180540	-0.996815	0.0127822	glutamine synthetase-like
106594313	NW_012352404.1	6293	11424	-1.13782	0.0127822	alpha-mannosidase 2C1-like, partial
106606107	1	54946572	54979045	-0.909871	0.0140967	multimerin-2-like isoform X3
106596905	3	4873976	4901916	-2.90953	0.0140967	myosin heavy chain, fast skeletal muscle-like isoform X1
106574005	16	48735284	48786792	-1.83618	0.0140967	obscurin-like isoform X3
106575644	17	20787269	20789450	-4.04887	0.0140967	C-X-C chemokine receptor type 2-like
100380490	5	18665005	18669531	-0.9161	0.0203881	Neurexophilin And PC-Esterase Domain Family Member 3
106582058	21	31067959	31071262	-3.09412	0.0203881	homeobox protein engrailed-1-B-like isoform X2
106581082	20	60615507	60618378	-1.69459	0.0212647	zona pellucida-like domain-containing protein 1
106571441	15	35664185	35681686	-1.74425	0.0223915	tripartite motif-containing protein 54-like isoform X1
106576749	18	10701989	10707449	-3.40656	0.0293873	ncRNA
106571909	15	60002225	60006454	-3.90025	0.0311735	troponin C, slow skeletal and cardiac muscles
100136446	2	31018425	31021376	-1.33673	0.0379585	C type lectin receptor A
106613972	10	28821741	28832107	-1.51269	0.0379585	myocilin-like isoform X2
106603601	1	41222781	41229360	-1.73958	0.0390138	ensconsin-like isoform X3
106587398	26	22401361	22411981	-3.48743	0.0423901	cytochrome P450 2D15-like

## Sheet: DE genes enrichment
	Supplementary File 4. GO enrichment for the differentially expressed genes between resistant and susceptible samples
	Healthy skin GO enrichment
	GO-ID	Term	Category	FDR	Genes	Fold Enrichment
	GO:0030017	sarcomere	C	1.22392e-11	14	21.7433
	GO:0044449	contractile fiber part	C	1.38919e-11	14	20.4889
	GO:0030016	myofibril	C	2.05031e-11	14	19.3394
	GO:0043292	contractile fiber	C	2.19982e-11	14	18.8419
	GO:0048738	cardiac muscle tissue development	P	1.1588e-09	11	25.1593
	GO:0005861	troponin complex	C	7.69011e-09	6	147.727
	GO:0006936	muscle contraction	P	7.21933e-08	12	13.6672
	GO:0033275	actin-myosin filament sliding	P	1.27505e-07	7	52.3199
	GO:0030049	muscle filament sliding	P	1.27505e-07	7	52.3199
	GO:0005865	striated muscle thin filament	C	1.68029e-07	6	83.7118
	GO:0014706	striated muscle tissue development	P	2.56262e-07	11	14.1448
	GO:0003012	muscle system process	P	2.96618e-07	12	11.5332
	GO:0060537	muscle tissue development	P	3.33348e-07	11	13.5816
	GO:0036379	myofilament	C	4.38892e-07	6	67.8744
	GO:0014883	transition between fast and slow fiber	P	6.23875e-07	5	123.106
	GO:0061061	muscle structure development	P	6.75267e-07	13	8.99383
	GO:0099512	supramolecular fiber	C	7.97451e-07	14	7.71537
	GO:0099081	supramolecular polymer	C	7.97451e-07	14	7.66993
	GO:0099080	supramolecular complex	C	7.97451e-07	14	7.66993
	GO:0055010	ventricular cardiac muscle tissue morphogenesis	P	1.16473e-06	6	54.5946
	GO:0003229	ventricular cardiac muscle tissue development	P	1.53074e-06	6	51.7805
	GO:0014733	regulation of skeletal muscle adaptation	P	1.64613e-06	5	95.127
	GO:0043501	skeletal muscle adaptation	P	3.7426e-06	5	80.4921
	GO:0055008	cardiac muscle tissue morphogenesis	P	4.85577e-06	6	41.8559
	GO:0003206	cardiac chamber morphogenesis	P	8.45031e-06	7	24.8298
	GO:0003208	cardiac ventricle morphogenesis	P	8.70443e-06	6	37.4829
	GO:0060415	muscle tissue morphogenesis	P	9.99944e-06	6	36.3964
	GO:0048644	muscle organ morphogenesis	P	1.35127e-05	6	34.4021
	GO:0070252	actin-mediated cell contraction	P	2.24422e-05	7	21.0785
	GO:0007507	heart development	P	2.30192e-05	11	8.34085
	GO:0003779	actin binding	F	4.16315e-05	10	9.22952
	GO:0014888	striated muscle adaptation	P	4.16315e-05	5	47.0291
	GO:0003205	cardiac chamber development	P	4.24158e-05	7	18.8419
	GO:0007517	muscle organ development	P	4.65048e-05	9	10.9189
	GO:0008092	cytoskeletal protein binding	F	4.65048e-05	13	5.91121
	GO:0015629	actin cytoskeleton	C	5.6395e-05	11	7.48034
	GO:0006937	regulation of muscle contraction	P	6.74999e-05	7	17.2348
	GO:0055001	muscle cell development	P	8.00375e-05	7	16.7424
	GO:0030048	actin filament-based movement	P	8.58969e-05	7	16.5065
	GO:0003009	skeletal muscle contraction	P	8.77728e-05	5	38.3999
	GO:0003231	cardiac ventricle development	P	9.4987e-05	6	23.0399
	GO:0055013	cardiac muscle cell development	P	0.000119343	5	35.7743
	GO:0003008	system process	P	0.000126758	14	4.79724
	GO:0050881	musculoskeletal movement	P	0.000126758	5	34.8799
	GO:0050879	multicellular organismal movement	P	0.000126758	5	34.8799
	GO:0055006	cardiac cell development	P	0.000188096	5	31.9511
	GO:0043502	regulation of muscle adaptation	P	0.00028958	5	29.0666
	GO:0090257	regulation of muscle system process	P	0.00028958	7	13.2876
	GO:0055002	striated muscle cell development	P	0.000648142	6	15.9959
	GO:0003007	heart morphogenesis	P	0.000655959	7	11.6497
	GO:0043500	muscle adaptation	P	0.000740504	5	23.6474
	GO:0060047	heart contraction	P	0.000778072	7	11.2906
	GO:0003015	heart process	P	0.000814385	7	11.1829
	GO:0055007	cardiac muscle cell differentiation	P	0.00101958	5	21.9141
	GO:0006941	striated muscle contraction	P	0.0017441	6	13.2176
	GO:0044057	regulation of system process	P	0.00240764	8	7.56717
	GO:0035051	cardiocyte differentiation	P	0.00288565	5	17.5129
	GO:0072359	circulatory system development	P	0.00350011	11	4.653
	GO:0005856	cytoskeleton	C	0.00360902	15	3.28539
	GO:0030018	Z disc	C	0.00573977	5	14.8953
	GO:0030029	actin filament-based process	P	0.00573977	10	4.91555
	GO:0051146	striated muscle cell differentiation	P	0.00779894	6	9.86779
	GO:0060048	cardiac muscle contraction	P	0.00838886	5	13.5896
	GO:0042692	muscle cell differentiation	P	0.00994471	7	7.33395
	GO:0031674	I band	C	0.0126954	5	12.3834
	GO:0008015	blood circulation	P	0.0221269	7	6.4323
	GO:0003013	circulatory system process	P	0.0224383	7	6.40418
