# Supplementary material for: Gene Expression Response to Sea Lice in Atlantic Salmon Skin: RNA Sequencing Comparison Between Resistant and Susceptible Animals
Source: Front Genet. 2018 Aug 3;9:287. doi: 10.3389/fgene.2018.00287 (PMC6086009; doi:10.3389/fgene.2018.00287)
Supplement: Supplementary file 5 [file Data_Sheet_5.XLSX]

## Sheet: Diff Expr
Supplementary file 5. Differential expression between samples with high and low growth during infestation
Up-regulation = more expression in high weight gain group
healthy skin								lice-attachment skin
id	chromosome	start	end	log2FC	padj	annotation		id	chromosome	start	end	log2FC	padj	annotation
100286785	NW_012347474.1	2844	19272	3.38153	0.00261954	solute carrier family 15 member 1		100286785	NW_012347474.1	2844	19272	3.20956	0.00436244	solute carrier family 15 member 1
106589785	2	55247666	55253648	0.820537	0.0200653	glycerophosphodiester phosphodiesterase 1
106607781	6	57547567	57615160	1.9912	0.0200653	centrosomal protein of 85 kDa
100286598	12	44135796	44141077	0.938156	0.0200653	tubulin polyglutamylase complex subunit 2
106582071	2	25679666	25684784	1.70769	0.0235201	ras-related protein Rab-5A
106599250	3	26864465	26933978	1.16699	0.0235201	5\'-AMP-activated protein kinase subunit gamma-1
106601678	3	77646926	77654412	-1.26676	0.0235201	Ig mu chain C region membrane-bound form
106604762	5	34434897	34440008	-1.26681	0.0235201	tetraspanin-7
106586183	25	12718290	12755613	-1.90802	0.0235201	RNA-binding motif, single-stranded-interacting protein 1
100196561	3	20926347	20926859	0.961079	0.033899	Corticoliberin-1
106613028	9	115386240	115427147	1.52078	0.033899	zinc finger and BTB domain-containing protein 16-A
106612131	9	79055427	79063816	1.17964	0.033899	cysteine-rich and transmembrane domain-containing protein 1
106573119	16	8494037	8507276	-0.672294	0.033899	caveolin-1
106582800	22	11616258	11631196	1.3697	0.033899	twinfilin-2
100195630	3	20927600	20933139	1.21646	0.0364502	tripartite motif-containing protein 55
100194541	4	38451822	38471912	1.64818	0.0364502	55 kDa erythrocyte membrane protein
106573130	16	9114984	9136198	1.66956	0.0364502	TBC1 domain family member 15
106602974	4	33592611	33594253	1.70586	0.0400104	ras-related protein Rab-1B
100136495	17	46010008	46010997	0.721043	0.0400104	myogenic regulatory factor 6
106603551	4	48543818	48608193	1.19898	0.0423011	ubiquitin carboxyl-terminal hydrolase 25
100380654	4	80552406	80589810	-0.752479	0.0423011	periostin
106587203	26	18379416	18398125	0.803699	0.0423011	AMP deaminase 3
106590428	29	23916178	23926581	0.806604	0.0423011	actin-related protein 3B
106577641	18	53545622	53554482	-0.995272	0.0477399	placenta-specific gene 8 protein
